# Supplementary material for: Biallelic PI4KA variants cause neurological, intestinal and immunological disease
Source: Brain. 2021 Aug 20;144(12):3597–610. doi: 10.1093/brain/awab313 (PMC8719846; doi:10.1093/brain/awab313)
Supplement: awab313_Supplementary_Data [file awab313_supplementary_data.zip]

Archive with 3 entries (2 files):
- awab313-suppl_data/
- awab313-suppl_data/brain-2021-00168-File011.pdf
- awab313-suppl_data/Salter et al_PI4KA_Supplementary Material_16.11.21_FINAL.docx
